# Supplementary material for: The periaqueductal gray and Bayesian integration in placebo analgesia
Source: eLife. 2018 Mar 20;7:e32930. doi: 10.7554/eLife.32930 (PMC5860873; doi:10.7554/eLife.32930)
Supplement: Figure 4—source data 1. [file elife-32930-fig4-data1.zip]

Archive with 32 entries (31 files):
- conimages_1lev_testheatplacebo_HTP/
- conimages_1lev_testheatplacebo_HTP/swcon6_testHeatPlac_04.nii
- conimages_1lev_testheatplacebo_HTP/swcon6_testHeatPlac_08.nii
- conimages_1lev_testheatplacebo_HTP/swcon6_testHeatPlac_09.nii
- conimages_1lev_testheatplacebo_HTP/swcon6_testHeatPlac_11.nii
- conimages_1lev_testheatplacebo_HTP/swcon6_testHeatPlac_12.nii
- conimages_1lev_testheatplacebo_HTP/swcon6_testHeatPlac_13.nii
- conimages_1lev_testheatplacebo_HTP/swcon6_testHeatPlac_14.nii
- conimages_1lev_testheatplacebo_HTP/swcon6_testHeatPlac_21.nii
- conimages_1lev_testheatplacebo_HTP/swcon6_testHeatPlac_25.nii
- conimages_1lev_testheatplacebo_HTP/swcon6_testHeatPlac_26.nii
- conimages_1lev_testheatplacebo_HTP/swcon6_testHeatPlac_27.nii
- conimages_1lev_testheatplacebo_HTP/swcon6_testHeatPlac_32.nii
- conimages_1lev_testheatplacebo_HTP/swcon6_testHeatPlac_35.nii
- conimages_1lev_testheatplacebo_HTP/swcon6_testHeatPlac_37.nii
- conimages_1lev_testheatplacebo_HTP/swcon6_testHeatPlac_38.nii
- conimages_1lev_testheatplacebo_HTP/swcon6_testHeatPlac_39.nii
- conimages_1lev_testheatplacebo_HTP/swcon6_testHeatPlac_40.nii
- conimages_1lev_testheatplacebo_HTP/swcon6_testHeatPlac_46.nii
- conimages_1lev_testheatplacebo_HTP/swcon6_testHeatPlac_49.nii
- conimages_1lev_testheatplacebo_HTP/swcon6_testHeatPlac_51.nii
- conimages_1lev_testheatplacebo_HTP/swcon6_testHeatPlac_52.nii
- conimages_1lev_testheatplacebo_HTP/swcon6_testHeatPlac_53.nii
- conimages_1lev_testheatplacebo_HTP/swcon6_testHeatPlac_54.nii
- conimages_1lev_testheatplacebo_HTP/swcon6_testHeatPlac_56.nii
- conimages_1lev_testheatplacebo_HTP/swcon6_testHeatPlac_60.nii
- conimages_1lev_testheatplacebo_HTP/swcon6_testHeatPlac_62.nii
- conimages_1lev_testheatplacebo_HTP/swcon6_testHeatPlac_64.nii
- conimages_1lev_testheatplacebo_HTP/swcon6_testHeatPlac_67.nii
- conimages_1lev_testheatplacebo_HTP/swcon6_testHeatPlac_68.nii
- conimages_1lev_testheatplacebo_HTP/swcon6_testHeatPlac_69.nii
- conimages_1lev_testheatplacebo_HTP/swcon6_testHeatPlac_72.nii
