# Supplementary material for: The periaqueductal gray and Bayesian integration in placebo analgesia
Source: eLife. 2018 Mar 20;7:e32930. doi: 10.7554/eLife.32930 (PMC5860873; doi:10.7554/eLife.32930)
Supplement: Figure 4—source data 2. [file elife-32930-fig4-data2.zip]

Archive with 32 entries (31 files):
- conimages_1lev_testheatplacebo_LTP/
- conimages_1lev_testheatplacebo_LTP/swcon6_testHeatPlac_06.nii
- conimages_1lev_testheatplacebo_LTP/swcon6_testHeatPlac_07.nii
- conimages_1lev_testheatplacebo_LTP/swcon6_testHeatPlac_10.nii
- conimages_1lev_testheatplacebo_LTP/swcon6_testHeatPlac_15.nii
- conimages_1lev_testheatplacebo_LTP/swcon6_testHeatPlac_16.nii
- conimages_1lev_testheatplacebo_LTP/swcon6_testHeatPlac_17.nii
- conimages_1lev_testheatplacebo_LTP/swcon6_testHeatPlac_19.nii
- conimages_1lev_testheatplacebo_LTP/swcon6_testHeatPlac_22.nii
- conimages_1lev_testheatplacebo_LTP/swcon6_testHeatPlac_24.nii
- conimages_1lev_testheatplacebo_LTP/swcon6_testHeatPlac_28.nii
- conimages_1lev_testheatplacebo_LTP/swcon6_testHeatPlac_29.nii
- conimages_1lev_testheatplacebo_LTP/swcon6_testHeatPlac_30.nii
- conimages_1lev_testheatplacebo_LTP/swcon6_testHeatPlac_31.nii
- conimages_1lev_testheatplacebo_LTP/swcon6_testHeatPlac_36.nii
- conimages_1lev_testheatplacebo_LTP/swcon6_testHeatPlac_41.nii
- conimages_1lev_testheatplacebo_LTP/swcon6_testHeatPlac_42.nii
- conimages_1lev_testheatplacebo_LTP/swcon6_testHeatPlac_43.nii
- conimages_1lev_testheatplacebo_LTP/swcon6_testHeatPlac_44.nii
- conimages_1lev_testheatplacebo_LTP/swcon6_testHeatPlac_45.nii
- conimages_1lev_testheatplacebo_LTP/swcon6_testHeatPlac_48.nii
- conimages_1lev_testheatplacebo_LTP/swcon6_testHeatPlac_50.nii
- conimages_1lev_testheatplacebo_LTP/swcon6_testHeatPlac_55.nii
- conimages_1lev_testheatplacebo_LTP/swcon6_testHeatPlac_57.nii
- conimages_1lev_testheatplacebo_LTP/swcon6_testHeatPlac_58.nii
- conimages_1lev_testheatplacebo_LTP/swcon6_testHeatPlac_59.nii
- conimages_1lev_testheatplacebo_LTP/swcon6_testHeatPlac_61.nii
- conimages_1lev_testheatplacebo_LTP/swcon6_testHeatPlac_63.nii
- conimages_1lev_testheatplacebo_LTP/swcon6_testHeatPlac_66.nii
- conimages_1lev_testheatplacebo_LTP/swcon6_testHeatPlac_70.nii
- conimages_1lev_testheatplacebo_LTP/swcon6_testHeatPlac_71.nii
- conimages_1lev_testheatplacebo_LTP/swcon6_testHeatPlac_73.nii
