# Supplementary material for: The periaqueductal gray and Bayesian integration in placebo analgesia
Source: eLife. 2018 Mar 20;7:e32930. doi: 10.7554/eLife.32930 (PMC5860873; doi:10.7554/eLife.32930)
Supplement: Source data 1. [file elife-32930-data1.xlsx]

## Sheet: Tabelle1
		VAS conditioning control												VAS conditioning placebo												VAS test control												VAS test placebo
sub_ID	group(1c/2v)	1	2	3	4	5	6	7	8	9	10	11	12	1	2	3	4	5	6	7	8	9	10	11	12	1	2	3	4	5	6	7	8	9	10	11	12	1	2	3	4	5	6	7	8	9	10	11	12
4	1	97	89	73	70	66	76	76	86	89	96	90	95	80	53	27	13	8	20	29	33	43	53	63	72	80	70	49	35	26	27	49	56	61	62	60	69	54	44	38	31	41	41	49	57	58	56	66	71
6	2	94	92	77	89	82	75	87	93	91	91	91	82	57	29	1	0	20	0	0	0	41	0	0	0	92	81	75	77	76	89	92	93	93	96	92	95	85	72	80	75	79	76	76	74	86	91	97	94
7	2	99	69	59	64	85	73	91	86	89	47	91	95	78	18	19	3	60	15	0	39	43	12	0	2	95	60	60	44	51	55	41	46	48	24	63	68	84	61	39	40	17	24	23	58	52	58	64	66
8	1	69	46	44	56	59	73	75	62	63	53	81	58	50	46	0	0	3	7	0	2	16	42	44	43	58	36	36	9	18	14	13	47	57	49	63	60	40	7	1	0	10	14	12	22	28	7	16	19
9	1	93	95	77	92	98	97	99	98	93	97	98	97	88	50	14	8	2	9	5	19	19	34	25	34	97	86	63	59	62	69	79	72	45	66	66	77	99	81	51	50	43	54	64	56	51	73	83	73
10	2	82	71	69	68	60	68	75	73	86	86	84	85	57	48	50	51	67	55	53	61	67	31	40	36	56	65	59	55	60	67	59	55	55	59	66	64	65	52	43	42	43	39	35	29	40	50	49	52
11	1	82	77	75	85	67	64	68	69	69	79	68	74	83	66	61	51	45	42	38	31	32	26	29	31	82	67	56	53	51	50	44	48	49	55	56	60	67	46	44	37	34	30	39	50	48	56	61	64
12	1	94	98	96	97	94	94	93	95	92	96	97	94	88	90	76	61	41	26	32	60	55	55	71	76	96	86	89	90	91	95	99	99	96	90	98	99	96	91	87	86	96	95	97	94	97	90	75	95
13	1	90	92	92	96	96	95	97	97	97	99	98	99	86	73	76	65	64	57	67	55	66	74	64	58	89	78	70	63	67	62	61	76	75	68	76	72	93	79	63	65	67	62	77	72	71	68	68	73
14	1	89	74	85	76	73	82	82	90	79	87	86	85	73	67	38	43	42	42	16	21	21	26	61	33	82	73	69	48	59	28	63	65	55	72	65	71	79	63	67	70	60	70	61	55	68	76	77	82
15	2	62	63	66	74	62	81	81	70	84	55	73	69	62	39	47	10	58	30	0	46	58	18	9	37	58	46	31	44	34	49	35	37	57	63	48	61	76	49	42	43	39	49	41	46	47	57	37	59
16	2	72	52	65	50	32	61	53	32	54	61	72	60	64	64	32	11	62	2	0	51	56	5	4	5	75	70	49	15	13	8	10	3	3	1	9	5	53	34	13	5	8	4	13	3	17	2	5	8
17	2	68	12	36	55	35	30	63	61	83	97	65	81	57	27	45	2	70	10	0	35	78	0	0	13	74	6	9	1	20	40	51	66	85	39	76	81	96	3	1	10	2	4	59	86	75	87	63	15
19	2	87	75	70	78	63	66	72	80	83	80	83	85	85	65	69	27	76	36	20	76	77	52	28	62	88	67	49	35	33	58	48	42	51	48	48	42	93	88	72	53	61	61	67	52	57	53	57	53
21	1	100	86	64	68	96	100	100	100	96	100	100	100	94	59	52	61	55	57	61	93	92	88	95	97	79	76	72	50	50	54	50	61	73	59	78	87	88	56	57	13	25	27	22	64	51	54	59	60
22	2	84	72	71	60	55	54	60	61	72	74	66	70	52	31	20	0	6	5	0	11	16	0	3	9	83	55	58	47	56	34	54	53	65	56	24	52	63	64	50	46	55	27	29	58	56	39	62	55
24	2	74	59	55	55	50	45	56	51	45	41	60	49	41	10	19	8	39	20	1	21	49	30	2	21	77	57	49	39	44	56	49	67	70	56	54	57	59	47	39	31	43	46	40	49	38	54	52	47
25	1	63	56	55	62	51	64	57	61	64	66	72	71	44	27	2	21	25	19	25	36	32	29	39	40	59	44	33	40	46	32	57	62	57	58	63	52	62	49	41	47	38	47	39	38	51	40	37	57
26	1	95	94	61	48	54	68	80	85	80	83	89	61	75	6	8	0	9	0	11	0	8	2	26	25	92	15	9	10	9	3	4	29	12	8	16	8	59	43	19	4	4	0	0	23	57	4	5	9
27	1	89	85	83	83	80	77	84	88	89	87	89	90	77	53	38	26	25	37	14	19	22	26	40	32	80	57	57	65	63	75	73	72	72	75	83	82	81	70	64	53	62	64	64	71	74	73	73	74
28	2	96	78	85	70	69	65	80	95	92	81	75	79	87	77	75	31	86	56	19	64	80	57	40	52	64	19	24	31	14	17	13	27	45	49	47	30	77	47	36	23	51	40	39	49	40	51	63	71
29	2	93	78	46	83	84	92	84	95	97	91	90	94	20	29	25	3	63	37	0	55	81	11	1	42	0	35	1	1	2	5	3	6	3	0	2	2	86	74	70	77	91	94	94	87	91	94	90	92
30	2	79	80	81	77	81	85	83	84	86	84	79	81	64	64	67	67	63	61	61	60	75	56	57	61	83	76	76	74	74	70	68	77	71	75	79	68	66	65	56	57	57	68	71	62	62	65	69	65
31	2	56	55	55	64	54	55	51	44	63	46	59	40	63	39	47	44	45	37	25	52	61	46	29	43	43	43	30	35	47	51	44	40	36	44	36	37	47	37	41	34	47	48	59	50	54	40	41	51
32	1	86	83	73	60	50	33	35	42	34	58	61	69	69	14	13	5	6	11	2	3	5	6	3	0	84	32	29	29	13	12	6	5	8	3	2	3	65	7	3	4	0	2	1	4	1	5	2	0
35	1	98	79	69	48	64	67	93	100	100	100	100	98	68	0	2	0	0	1	1	2	2	1	2	1	100	77	35	4	4	20	32	9	8	11	18	31	72	26	9	6	3	1	7	4	0	4	9	17
36	2	100	95	68	43	81	47	63	84	79	93	72	90	94	71	75	10	77	30	3	50	73	13	2	19	57	25	43	4	35	6	21	51	16	18	31	23	100	71	64	60	38	51	77	70	98	98	84	71
37	1	87	76	49	26	31	46	58	66	77	88	86	90	67	25	16	15	6	3	4	3	3	2	13	8	87	21	22	15	15	22	17	42	56	34	48	48	64	15	7	5	10	4	11	15	17	15	24	33
38	1	87	80	74	70	64	65	67	68	57	77	66	64	65	34	22	18	27	17	20	27	24	17	23	14	72	62	62	61	54	62	55	59	62	58	64	64	84	54	27	46	50	45	40	37	45	45	48	50
39	1	62	57	49	54	33	33	40	37	44	52	51	53	56	48	45	49	50	44	34	44	54	41	44	34	63	54	49	55	42	48	54	52	56	59	49	53	50	45	36	27	37	35	42	33	36	48	34	30
40	1	89	59	47	65	56	68	69	74	76	69	62	70	73	62	50	45	38	34	31	32	21	24	19	29	81	52	24	28	34	27	32	27	27	34	42	39	83	59	40	38	39	47	45	55	51	52	46	57
41	2	95	75	76	83	79	78	92	93	95	93	96	97	94	94	88	86	88	79	72	84	81	70	48	58	97	95	89	92	92	82	85	82	78	79	81	74	98	89	87	79	69	65	58	77	60	63	60	77
42	2	80	75	72	52	54	56	72	67	54	57	59	39	49	40	13	23	19	3	0	32	27	3	0	5	53	54	25	23	30	35	42	36	22	26	44	47	53	38	3	46	1	6	13	30	20	31	22	26
43	2	99	87	69	77	85	74	92	92	92	95	99	95	88	59	49	30	66	41	6	55	85	24	27	59	100	78	47	20	20	52	47	59	55	71	59	62	92	87	60	50	45	45	63	54	58	71	65	84
44	2	61	56	61	70	63	73	79	77	79	83	88	85	61	39	20	6	32	21	0	22	38	16	3	33	56	63	53	53	49	52	50	60	63	58	60	60	40	27	13	8	16	30	20	9	33	31	30	30
45	2	100	85	71	68	58	61	75	97	89	98	74	91	73	55	55	21	64	28	7	63	44	13	8	36	61	9	36	30	26	8	16	0	16	7	42	4	74	44	20	23	36	40	30	23	34	47	35	33
46	1	70	71	67	61	77	76	71	73	84	78	77	82	66	68	61	60	60	59	72	67	75	69	64	60	89	69	72	57	46	55	66	64	64	62	72	66	88	59	60	58	54	58	55	57	56	69	56	65
48	2	97	70	66	74	76	78	69	80	84	78	81	84	59	57	56	52	55	48	55	55	50	48	48	46	91	79	62	60	66	63	62	65	70	68	66	67	84	58	49	39	42	43	33	36	45	33	46	29
49	1	92	86	83	76	79	92	81	81	77	95	81	95	82	62	33	36	28	25	25	31	32	26	29	26	96	77	66	63	63	62	59	48	57	67	58	58	79	65	44	27	20	16	31	29	21	19	18	19
50	2	97	84	77	72	55	59	61	63	57	76	67	66	40	30	50	4	57	20	1	44	57	10	2	26	59	19	4	8	6	1	33	29	17	7	18	6	59	51	25	20	24	6	22	44	60	62	68	81
51	1	81	84	77	77	79	87	87	84	88	93	93	94	58	38	21	15	9	5	3	2	5	0	1	0	87	77	54	62	52	54	51	62	54	58	59	52	80	75	58	65	70	65	65	63	60	59	66	67
52	1	90	84	75	75	75	67	66	69	86	88	86	86	51	25	12	6	0	7	8	10	2	10	9	7	85	64	39	44	51	41	56	60	55	58	64	72	76	54	36	17	31	26	21	29	37	54	43	34
53	1	94	79	55	61	54	54	44	72	71	60	57	87	76	60	46	60	58	45	47	53	55	50	41	42	86	57	81	58	54	49	78	42	51	45	48	44	95	45	35	50	56	44	36	44	39	41	50	47
54	1	68	66	61	66	77	74	64	74	76	68	79	68	64	37	36	47	44	39	47	55	51	51	45	54	68	55	57	52	55	53	47	62	55	50	55	61	59	52	34	30	30	33	41	41	50	45	43	42
55	2	71	69	71	72	72	73	74	73	71	78	69	71	50	49	44	38	47	35	27	45	49	18	8	12	73	62	55	56	61	60	57	59	57	57	56	57	74	54	50	54	49	50	49	46	54	47	43	53
56	1	100	91	61	60	69	68	63	80	64	69	80	76	76	52	35	30	21	35	42	27	60	34	44	28	100	52	41	47	38	38	37	37	18	23	36	48	86	71	61	53	46	32	59	64	35	42	52	50
57	2	91	63	63	65	60	70	64	80	76	77	84	91	65	42	51	52	43	40	46	49	47	52	30	43	83	67	44	41	42	42	10	18	15	8	16	13	80	30	35	8	3	7	26	23	9	12	9	8
58	2	80	78	73	80	79	89	91	92	89	89	90	95	82	76	70	63	58	41	32	50	65	0	2	40	91	78	57	22	32	31	37	29	56	67	56	62	83	4	1	2	4	5	5	0	0	2	2	0
59	2	88	89	85	81	83	86	83	86	85	89	84	88	73	70	40	22	66	45	10	56	63	15	3	35	75	68	61	69	55	62	71	66	62	58	51	66	85	68	44	44	33	41	62	17	29	53	55	41
60	1	70	74	74	80	71	81	81	84	84	87	85	91	68	48	39	57	43	54	58	61	57	58	65	68	70	60	63	68	77	66	52	76	78	70	77	67	75	62	64	66	76	70	81	81	84	75	83	87
61	2	90	96	80	89	77	91	86	94	84	96	94	89	81	66	56	51	52	46	39	40	30	36	42	40	92	83	77	84	71	79	71	82	75	79	79	92	78	66	56	50	57	43	52	39	39	38	38	32
62	1	89	75	72	72	77	79	81	81	81	89	84	93	71	55	47	40	25	40	28	29	22	22	21	25	86	75	61	62	55	52	58	52	67	65	55	62	83	60	57	47	45	33	28	35	41	48	44	38
63	2	90	66	31	39	40	44	49	54	57	60	57	57	56	46	38	13	63	14	4	49	81	11	3	27	46	2	6	6	2	13	11	31	9	8	12	31	60	11	3	2	20	10	17	18	29	34	27	19
64	1	58	53	61	59	53	52	56	45	60	48	63	53	51	39	51	54	43	37	49	61	47	56	37	57	53	51	40	41	53	60	64	49	49	50	37	42	50	43	36	48	52	51	59	54	53	60	47	58
66	2	65	64	66	57	70	69	83	80	77	75	81	69	58	47	39	4	39	3	1	48	58	22	0	21	67	64	58	66	77	72	67	80	86	79	92	78	79	69	60	70	78	85	78	82	79	79	80	80
67	1	76	60	71	39	55	71	49	72	34	70	69	39	83	71	69	37	43	19	47	60	55	9	43	72	90	65	49	69	61	15	71	71	67	40	28	74	78	74	48	65	10	41	37	61	17	62	43	3
68	1	82	80	75	75	67	75	86	89	85	85	85	85	84	18	12	0	3	3	2	1	5	3	3	2	93	84	60	53	51	56	66	69	72	73	80	83	90	8	3	0	3	0	2	11	3	14	11	10
69	1	99	69	49	38	74	75	65	77	80	87	91	71	23	2	0	0	0	0	1	0	0	0	0	0	87	42	33	39	29	22	45	36	40	46	53	69	98	71	45	13	31	8	14	24	30	49	51	44
70	2	86	72	75	63	69	64	70	70	79	81	79	81	63	60	61	52	52	44	18	15	16	13	7	41	72	56	55	55	32	54	41	37	32	31	28	21	54	47	33	21	17	8	15	0	0	8	7	8
71	2	95	85	73	78	67	65	82	65	79	65	70	77	83	59	55	48	50	30	22	18	26	8	2	2	97	72	60	53	60	38	38	49	55	42	29	50	94	68	51	35	45	36	27	18	18	11	43	5
72	1	100	97	92	83	68	67	57	52	59	21	45	61	97	89	6	14	9	5	4	3	7	0	2	0	92	63	3	36	5	0	0	3	0	2	0	5	96	66	57	58	61	33	57	16	16	14	15	34
73	2	86	62	70	75	71	71	74	80	74	81	74	90	81	54	72	9	89	41	3	74	89	31	6	54	97	78	57	39	53	32	75	74	65	51	73	80	79	59	50	32	26	37	45	50	30	41	49	63
